# Supplementary material for: Comparison of the Analgesic Effect of Ropivacaine with Fentanyl and Ropivacaine Alone in Continuous Epidural Infusion for Acute Herpes Zoster Management: A Retrospective Study
Source: Medicina (Kaunas). 2020 Jan 8;56(1):22. doi: 10.3390/medicina56010022 (PMC7022602; doi:10.3390/medicina56010022)
Supplement: Supplementary file 1 [file medicina-56-00022-s001.zip]

Archive with 2 entries (2 files):
- STROBE checklist.doc
- S1 file.xlsx
