# Supplementary material for: Comparison of the Analgesic Effect of Ropivacaine with Fentanyl and Ropivacaine Alone in Continuous Epidural Infusion for Acute Herpes Zoster Management: A Retrospective Study
Source: Medicina (Kaunas). 2020 Jan 8;56(1):22. doi: 10.3390/medicina56010022 (PMC7022602; doi:10.3390/medicina56010022)
Supplement: Supplementary file 1 [file medicina-56-00022-s001.zip › S1 file.xlsx]

## Sheet: Sheet1
Baxter opioid (1: RF, 0 : R)	age	sex(M:1, F:2)	days from the onset of the rash to procedure	location of herpes zoster	location of herpes zoster	baseline NRS	NRS one hour after the procedure	NRS 14 days after the procedure	NRS 1 months after the procedure	NRS 3 months after the procedure	NRS 6 months after the procedure	complete remission (0: ok, 1: no)	HTN Hx	DM Hx	hepatic dz.	Kidney dz	Athma dz	additional intervention treatments was performed with insufficient pain control during the 6-month follow-up period after each procedure	0.75% ropivacaine average amount in the infusion device
0	66	2	14	cervical	1	8	8	2	3	2	1	0	0	0	0	0	0	0	35
0	71	2	14	cervical	1	6	1	1	1	0	1	0	0	1	0	0	0	0	35
0	76	2	30	cervical	1	8	2	2	1	1	0	0	0	1	0	0	0	0	30
0	51	2	5	Cervical	1	8	2	1	1	0	0	0	0	0	1	0	0	0	35
0	68	2	8	Cervical	1	5	1	1	1	0	0	0	0	0	0	0	0	0	35
0	60	2	14	Cervical	1	8	5	2	1	0	0	0	1	0	0	0	1	0	35
0	70	2	21	Cervical	1	7	2	1	1	1	1	0	1	1	0	0	0	0	30
0	56	2	7	Cervical	1	5	1	1	2	1	1	0	0	0	0	0	0	0	35
0	60	2	30	Cervical	1	6	3	2	2	2	2	0	0	0	0	0	0	0	35
0	75	2	21	lumbar	3	8	1	2	3	3	3	1	0	1	0	0	0	0	30
0	80	2	30	lumbar	3	8	1	1	0	0	0	0	1	1	0	1	0	0	30
0	67	2	5	lumbar	3	8	1	2	3	2	2	1	0	0	0	0	0	0	35
0	60	2	7	lumbar	3	8	1	1	1	0	0	0	0	0	0	0	0	0	35
0	74	2	20	lumbar	3	9	5	2	3	1	2	0	0	0	0	0	0	0	30
0	88	2	30	lumbar	3	8	1	1	1	0	1	0	1	0	0	0	0	0	30
0	75	2	14	Lumbar	3	9	2	2	2	3	1	0	1	1	0	0	0	0	35
0	65	2	10	Thoracic	2	9	6	3	3	2	2	1	1	0	0	0	0	0	45
0	66	2	21	Thoracic	2	8	2	1	1	1	0	0	0	0	0	0	0	0	40
0	72	2	6	Thoracic	2	8	4	2	2	2	2	0	1	0	0	0	0	0	40
0	53	2	15	thoracic	2	9	3	1	1	1	1	0	0	0	0	0	0	0	45
0	65	2	7	thoracic	2	8	3	1	3	2	1	0	0	0	0	0	0	0	40
0	59	2	30	thoracic	2	6	3	1	2	2	3	1	1	0	0	0	0	0	40
0	60	2	7	thoracic	2	9	4	2	2	1	0	0	0	1	0	0	0	0	35
0	83	2	30	thoracic	2	8	4	2	3	2	1	0	0	1	0	0	0	0	35
0	68	2	30	thoracic	2	7	3	1	1	0	1	0	0	1	0	0	0	0	40
0	67	2	30	Thoracic	2	7	3	1	1	1	0	0	0	0	0	0	0	0	40
0	59	2	20	Thoracic	2	8	5	2	1	2	1	0	0	0	0	0	0	0	40
0	52	2	7	Thoracic	2	8	1	1	1	1	1	0	1	0	0	0	0	0	45
0	77	2	30	Thoracic	2	8	6	2	2	2	1	0	1	0	0	0	0	0	40
0	62	2	7	Thoracic	2	9	1	2	4	2	0	0	1	1	0	0	0	0	40
0	54	2	11	Thoracic	2	9	5	3	3	2	2	1	1	1	0	0	0	0	45
0	59	2	21	Thoracic	2	4	1	1	1	0	0	0	0	1	0	0	0	0	40
0	61	2	14	Thoracic	2	7	3	2	2	1	2	0	0	0	1	0	0	0	40
0	51	2	14	Thoracic	2	7	4	2	2	1	1	0	0	0	1	0	0	0	35
0	60	2	15	Thoracic	2	8	3	2	3	2	2	1	0	0	0	0	0	0	45
0	62	2	15	Thoracic	2	5	2	1	1	3	2	1	0	0	0	1	0	0	40
0	66	2	6	Thoracic	2	6	3	3	3	5	3	1	1	0	0	0	0	0	35
0	72	2	6	Thoracic	2	4	1	2	2	2	2	0	1	0	0	0	0	0	35
0	59	2	7	Thoracic	2	5	1	1	1	0	0	0	0	0	0	0	0	0	35
0	60	2	11	Thoracic	2	7	1	1	1	0	0	0	0	0	0	0	0	0	40
0	73	2	14	Thoracic	2	7	5	2	2	3	3	1	0	0	0	0	0	0	35
0	81	1	30	Cervical	1	8	2	2	3	2	2	1	1	0	0	0	0	0	30
0	60	1	30	Cervical	1	6	3	2	1	1	1	0	0	1	0	0	0	0	35
0	77	1	30	Cervical	1	6	6	3	4	3	3	1	0	0	0	0	0	0	35
0	82	1	10	Cervical	1	9	3	3	4	4	3	1	1	0	0	0	0	0	30
0	51	1	12	lumbar	3	4	1	1	1	1	1	0	0	0	0	0	0	0	35
0	65	1	5	lumbar	3	4	2	2	2	2	3	1	1	0	0	0	0	0	35
0	54	1	7	Lumbar	3	9	6	3	2	2	0	0	1	1	0	0	0	0	35
0	59	1	18	Lumbar	3	5	2	0	0	0	0	0	0	0	0	0	0	0	35
0	64	1	14	thoracic	2	5	2	1	2	1	1	0	0	0	0	0	0	0	40
0	72	1	30	thoracic	2	8	7	3	4	3	3	1	1	0	0	1	0	0	40
0	64	1	28	thoracic	2	7	2	1	1	1	1	0	1	0	0	0	0	0	40
0	73	1	30	Thoracic	2	9	2	2	2	2	1	0	0	0	0	0	0	0	40
0	81	1	21	Thoracic	2	6	1	2	2	1	1	0	1	1	0	0	0	0	40
0	72	1	30	Thoracic	2	8	5	4	4	3	4	1	0	0	0	0	0	0	40
0	58	1	14	Thoracic	2	6	5	3	4	3	2	1	0	0	0	0	0	0	40
0	81	1	4	Thoracic	2	8	2	0	0	0	0	0	0	1	0	0	0	0	40
0	64	1	28	thoracic	2	7	2	1	1	1	1	0	1	0	0	0	0	0	40
0	77	2	30	Thoracic	2	8	6	2	2	2	1	0	1	0	0	0	1	0	40
0	51	1	12	lumbar	3	4	1	2	1	1	1	0	0	0	0	0	0	0	35
0	76	1	4	Thoracic	2	8	2	1	0	0	0	0	0	1	0	0	0	0	40
0	60	1	30	Cervical	1	6	3	2	1	1	1	0	0	1	0	0	0	0	35
1	60	2	30	Cervical	1	6	3	2	2	2	2	1	0	0	0	0	0	0	35
1	66	2	7	lumbar	3	8	1	2	3	2	2	0	1	0	0	0	0	0	35
1	75	2	12	Lumbar	3	6	2	2	2	3	1	0	0	1	0	0	0	0	30
1	64	1	10	Thoracic	2	7	6	3	2	2	2	1	1	0	0	0	0	0	40
1	68	2	24	thoracic	2	8	3	2	1	0	0	0	0	1	0	0	0	0	40
1	76	2	30	Thoracic	2	8	4	2	2	2	1	0	1	0	0	0	0	0	35
1	57	2	18	Thoracic	2	9	5	2	3	2	2	1	1	0	0	0	0	0	40
1	68	2	14	Thoracic	2	7	3	2	2	1	2	0	0	0	0	0	0	0	40
1	60	1	30	Cervical	1	6	3	1	1	1	1	0	0	1	0	0	0	0	35
1	54	1	7	Lumbar	3	9	2	2	2	2	0	0	1	0	0	0	0	0	30
1	61	2	28	thoracic	2	7	2	1	1	1	1	0	1	0	0	0	0	0	40
1	75	1	24	Thoracic	2	8	5	3	4	3	3	1	0	0	0	1	0	0	35
1	60	2	30	Cervical	1	6	3	2	2	2	2	0	0	0	0	0	0	0	35
1	69	2	12	lumbar	3	8	1	0	3	2	2	0	0	0	0	0	0	0	30
1	77	1	14	Lumbar	3	9	2	2	2	3	1	0	1	1	0	0	0	0	30
1	61	2	14	Thoracic	2	6	6	3	2	2	2	1	1	0	0	0	0	0	40
1	68	2	28	thoracic	2	7	3	2	1	0	1	0	0	1	0	0	0	0	35
1	81	1	30	Thoracic	2	7	3	1	2	2	1	0	1	0	0	0	0	0	35
1	53	2	12	Thoracic	2	9	5	2	3	2	1	0	1	0	0	0	0	0	40
1	68	2	14	Thoracic	2	8	3	1	2	1	2	1	0	0	0	0	0	0	40
1	63	1	30	Cervical	1	6	3	2	1	1	1	0	0	1	0	0	0	0	35
1	52	2	7	Lumbar	3	7	2	1	2	2	0	0	1	1	0	0	0	0	30
1	63	1	28	thoracic	2	7	2	1	1	1	1	0	1	0	0	0	0	0	40
1	72	1	28	Thoracic	2	8	5	2	2	3	3	1	0	0	0	0	0	0	40
1	62	2	30	Cervical	1	6	3	2	2	2	2	1	1	0	0	0	0	0	35
1	67	2	8	lumbar	3	8	1	1	3	2	2	0	0	0	0	0	0	0	35
1	75	2	14	Lumbar	3	7	2	1	2	3	1	0	0	1	0	0	0	0	30
1	62	1	6	Thoracic	2	8	5	3	3	2	2	1	1	0	1	0	0	0	35
1	68	2	30	thoracic	2	7	3	2	1	0	1	0	0	1	0	0	0	0	40
1	77	2	24	Thoracic	2	8	3	2	2	2	1	0	1	0	0	0	0	0	35
1	57	2	18	Thoracic	2	6	4	3	3	2	2	1	1	1	0	0	0	0	40
1	70	2	14	Thoracic	2	7	3	2	2	1	1	0	0	0	0	0	0	0	40
1	58	1	30	Cervical	1	6	3	2	1	1	0	0	0	1	0	0	0	0	35
1	54	2	16	Lumbar	3	9	3	2	2	2	0	0	0	1	0	0	0	0	30
1	64	2	24	thoracic	2	7	2	1	2	1	1	0	1	0	0	0	0	0	35
1	72	1	30	Thoracic	2	8	4	3	2	3	4	1	0	0	0	0	1	0	40
1	63	2	22	Cervical	1	6	3	2	2	2	2	1	0	0	0	0	0	0	35
1	64	2	15	lumbar	3	8	1	0	3	2	2	0	0	0	0	0	0	0	35
1	71	1	14	Lumbar	3	6	2	2	2	3	1	0	1	0	0	1	0	0	30
1	61	2	10	Thoracic	2	9	2	2	3	2	1	0	1	0	0	0	0	0	40
1	59	2	28	thoracic	2	7	3	2	1	0	1	0	0	1	0	0	0	0	35
1	82	2	30	Thoracic	2	8	5	4	2	2	1	0	0	0	0	0	0	0	40
1	51	2	18	Thoracic	2	7	5	2	2	2	2	1	1	1	0	0	0	0	40
